# Supplementary material for: A Stretchable Expanded Polytetrafluorethylene-Silicone Elastomer Composite Electret for Wearable Sensor
Source: Nanomaterials (Basel). 2022 Dec 29;13(1):158. doi: 10.3390/nano13010158 (PMC9823660; doi:10.3390/nano13010158)
Supplement: Supplementary file 1 [file nanomaterials-13-00158-s001.zip]

Archive with 1 entries (1 files):
- nanomaterials-2082576-supplementary.pdf
